# Supplementary material for: Chloroplast genome features of Moricandia arvensis (Brassicaceae), a C3-C4 intermediate photosynthetic species
Source: PLoS One. 2021 Jul 8;16(7):e0254109. doi: 10.1371/journal.pone.0254109 (PMC8266105; doi:10.1371/journal.pone.0254109)
Supplement: S1 Table — (XLSX) [file pone.0254109.s001.xlsx]

## Sheet: S1 Table
S1 Table. Synonymous (Ka) and non synonymous (Ks) substitution rate of pairwise comparisons of 77 protein coding genes between Moricandia arvensis and other five closed related species
Genes	Brassica juncea vs. Moricandia arvensis				Brassica oleracea vs. Moricandia arvensis				Brassica rapa vs. Moricandia arvensis				Orychophragmus diffusus vs. Moricandia arvensis				Raphanus sativus vs. Moricandia arvensis
	Ka	Ks	Ka/Ks		Ka	Ks	Ka/Ks		Ka	Ks	Ka/Ks		Ka	Ks	Ka/Ks		Ka	Ks	Ka/Ks
atpI	0	0.027962	0		0	0.033682	0		0	0.027962	0		0	0.063014	0		0	0.039483	0
atpH	0	0.030616	0		0	0.030616	0		0	0.030616	0		0	0.015152	0		0	0.030616	0
accD	0.006935	0.009997	0.693679		0.007771	0.016695	0.465462		0.006935	0.009997	0.693679		0.015704	0.030333	0.517724		0.006874	0.0234	0.293753
atpE	0	0.033277	0		0	0.033277	0		0	0.033277	0		0.003298	0.068164	0.048378		0.003292	0.033494	0.098292
atpB	0.00851518	0.009468	0.899353		0.008515	0.012195	0.698229		0.008515	0.009468	0.899353		0.00357	0.030265	0.117951		0.006262	0.010845	0.577412
atpF	0.00700394	0.025072	0.279353		0.007004	0.016621	0.421387		0.007004	0.025072	0.279353		0.002332	0.050652	0.046038		0.004664	0.016598	0.280984
ccsA	0.011197	0.035026	0.31967		0.009871	0.035026	0.281813		0.012522	0.035053	0.357237		0.018511	0.042397	0.436613		0.00657	0.037347	0.175906
clpP	0.00502795	0.027476	0.182997		0.005028	0.02005	0.250773		0.004464	0.021953	0.203359		0.002231	0.021873	0.102013		0	0.007238	0
cemA	0.00370485	0.006889	0.537818		0.003705	0.006889	0.537818		0.003705	0.006889	0.537818		0.003706	0.013825	0.26806		0.005564	0.013841	0.402
matK	0.014751	0.045172	0.326554		0.016503	0.042095	0.392046		0.014751	0.045172	0.326554		0.019136	0.07055	0.271235		0.018242	0.029937	0.609352
ndhF	0.005229	0.03404	0.153615		0.008151	0.031973	0.254949		0.005229	0.03404	0.153615		0.006983	0.063185	0.110521		0.004643	0.02393	0.194007
ndhG	0.007576	0.007732	0.979798		0.007576	0.007732	0.979798		0.007576	0.007732	0.979798		0.015213	0.064426	0.23613		0.00504	0.02347	0.214739
ndhK	0.001968	0.024467	0.080429		0.001968	0.024467	0.080429		0.001968	0.024467	0.080429		0.003941	0.030711	0.128324		0.001968	0.024479	0.080375
ndhJ	0	0.009188	0		0	0.009188	0		0	0.009188	0		0	0.018491	0		0	0.027867	0
ndhD	0.00520384	0.031107	0.167287		0.006076	0.031093	0.195402		0.005204	0.031107	0.167287		0.007015	0.058695	0.119516		0.005203	0.028239	0.184254
ndhA	0.00246407	0.026686	0.092334		0.003701	0.038372	0.096443		0.002464	0.026686	0.092334		0.002467	0.038274	0.06446		0	0.026619	0
ndhI	0	0.044326	0		0	0.044326	0		0	0.044326	0		0.007826	0.026396	0.296494		0	0.044326	0
ndhH	0.00109399	0.042827	0.025544		0.001094	0.046875	0.023334		0.001094	0.042827	0.025544		0.001094	0.042758	0.025598		0.003287	0.046829	0.070193
ndhB	0	0	0		0	0	0		0	0	0		0.00086	0.008086	0.106394		0	0	0
ndhE	0.00866436	0.014252	0.607931		0.008664	0.014252	0.607931		0.008664	0.014252	0.607931		0.012997	0.029059	0.447248		0.004313	0.01432	0.301214
ndhC	0.00367198	0.047447	0.077392		0.003672	0.047447	0.077392		0.003672	0.047447	0.077392		0.007344	0.060273	0.121845		0.003672	0.047447	0.077392
petG	0	0	0		0	0	0		0	0	0		0	0	0		0	0	0
petN	0	0	0		0	0	0		0	0	0		0	0	0		0	0	0
petA	0	0.041106	0		0.001362	0.041106	0.033128		0	0.041106	0		0	0.05541	0		0.002728	0.036343	0.075059
petD	0.0111578	0.008463	1.31847		0	0.017046	0		0	0.008475	0		0	0.025717	0		0	0.008475	0
petB	0.00514935	0.02251	0.228761		0.008296	0.019335	0.429062		0.008296	0.019335	0.429062		0	0.05248	0		0	0.019314	0
petL	0	0.039744	0		0	0.039744	0		0	0.039744	0		0	0.039744	0		0	0.039744	0
psaJ	0	0	0		0	0	0		0	0	0		0	0	0		0	0	0
psaC	0	0	0		0	0	0		0	0	0		0	0.073341	0		0	0	0
psaA	0	0.011458	0		0	0.007609	0		0	0.011458	0		0.002326	0.021135	0.110067		0	0.013372	0
psaB	0.00059	0.009952	0.059261		0.00059	0.011958	0.049318		0.00059	0.009952	0.059261		0.001771	0.030256	0.058526		0.00059	0.018007	0.032754
psaI	0	0	0		0	0	0		0	0	0		0	0.04055	0		0	0	0
psbB	0.001727	0.033627	0.051372		0.001727	0.036498	0.047331		0.001727	0.033627	0.051372		0.002594	0.039326	0.065958		0.000863	0.039381	0.02192
psbZ	0	0	0		0	0	0		0	0	0		0.007169	0.022142	0.323754		0	0	0
psbA	0	0.008038	0		0	0.016173	0		0	0.008038	0		0.001238	0.012081	0.102446		0.001237	0.020258	0.061081
psbM	0	0.042265	0		0	0.042265	0		0	0.042265	0		0	0.042265	0		0	0.042265	0
psbL	0	0.042265	0		0	0.042265	0		0	0.042265	0		0	0	0		0	0	0
psbE	0	0.017392	0		0	0.017392	0		0	0.017392	0		0.005259	0.017392	0.302354		0	0.035197	0
psbK	0	0	0		0	0	0		0	0	0		0.007092	0.050019	0.141792		0.007092	0	0
psbF	0	0	0		0	0	0		0	0	0		0	0	0		0	0	0
psbI	0	0	0		0	0	0		0	0	0		0	0	0		0	0	0
psbN	0	0	0		0	0	0		0	0	0		0	0	0		0	0	0
psbJ	0	0	0		0	0	0		0	0	0		0	0	0		0	0	0
psbH	0.00615388	0.036705	0.16766		0.006154	0.055753	0.110377		0.006154	0.036705	0.16766		0	0.036371	0		0	0.036371	0
psbC	0	0.011946	0		0	0.011946	0		0	0.011946	0		0.000957	0.0302	0.031701		0	0.008942	0
psbD	0	0	0		0	0	0		0	0	0		0	0.028712	0		0	0	0
psbT	0.0133932	0	0		0.013393	0	0		0.013393	0	0		0	0	0		0.013393	0	0
rbcL	0.005534	0.023297	0.237531		0.005534	0.020345	0.271996		0.005534	0.023297	0.237531		0.001841	0.05954	0.030924		0.005534	0.020345	0.271996
rpl2	0	0	0		0	0	0		0	0	0		0	0	0		0	0	0
rpl14	0.007275	0.034194	0.212757		0.007284	0.022537	0.323195		0.007275	0.034194	0.212757		0.007286	0.034032	0.214092		0	0.022622	0
rpl33	0	0.022815	0		0	0.022815	0		0	0.022815	0		0.006525	0.096713	0.067471		0	0	0
rpl36	0	0.039744	0		0	0.081713	0		0	0.039744	0		0	0.039744	0		0	0.039744	0
rpl32	0	0	0		0	0.061891	0		0	0	0		0.008231	0.061573	0.133671		0.008231	0.094365	0.08722
rpl16	0.0234853	0.040177	0.584546		0.006632	0.029979	0.221212		0.006632	0.029979	0.221212		0	0.071727	0		0.009961	0.019902	0.500531
rpl20	0	0.023647	0		0	0.023624	0		0	0.023647	0		0.017122	0.017823	0.960681		0	0.011719	0
rpl23	0	0	0		0	0	0		0	0	0		0	0	0		0	0	0
rpl22	0.00541763	0.02791	0.194109		0.008138	0.027954	0.291108		0.005418	0.02791	0.194109		0.014997	0.113051	0.132658		0.005415	0.027954	0.193721
rpoB	0.001624	0.023006	0.070592		0.002031	0.02299	0.088342		0.001624	0.023006	0.070592		0.002845	0.035433	0.080305		0.002438	0.024373	0.100013
rpoC1	0.003845	0.01701	0.226064		0.003846	0.017001	0.226221		0.003845	0.01701	0.226064		0.004492	0.045354	0.099054		0.002562	0.023469	0.109169
rpoA	0.00130648	0.023633	0.055281		0.002615	0.023633	0.110659		0.001306	0.023633	0.055281		0.014519	0.042869	0.338678		0.002616	0.014068	0.185975
rpoC2	0.00537708	0.029715	0.180957		0.015463	0.039766	0.388834		0.005377	0.029715	0.180957		0.009879	0.053192	0.185721		0.005688	0.032897	0.172892
rps18	0	0.028712	0		0	0.028712	0		0	0.028712	0		0	0.028712	0		0	0.04349	0
rps8	0.003303	0.031066	0.106325		0.003303	0.031066	0.106325		0.003303	0.031066	0.106325		0.003309	0.063084	0.05246		0	0.041461	0
rps19	0	0.049064	0		0	0.049064	0		0	0.049064	0		0.004726	0.082843	0.057051		0	0.032177	0
rps3	0.001962	0.028372	0.069155		0.001962	0.028372	0.069155		0.001962	0.028372	0.069155		0.001963	0.035552	0.055225		0.005904	0.035594	0.16586
rps2	0	0.012448	0		0	0.012448	0		0	0.012448	0		0	0.006198	0		0.001834	0.006198	0.295842
rps11	0	0.018577	0		0	0.018577	0		0	0.018577	0		0	0.037744	0		0	0.028041	0
rps14	0.013101	0.044789	0.292497		0.013101	0.044789	0.292497		0.013101	0.044789	0.292497		0.008715	0	0		0.008715	0	0
rps4	0.00657659	0.035342	0.186083		0.00658	0.042539	0.154684		0.006577	0.035342	0.186083		0.006577	0.080076	0.082129		0.006577	0.035342	0.186083
rps15	0.00490398	0.017022	0.288097		0.007368	0.02568	0.286917		0.004904	0.017022	0.288097		0.004896	0.017119	0.285994		0	0.071376	0
rps16	0.0101396	0.031214	0.324842		0.01014	0.047322	0.214268		0.01014	0.031214	0.324842		0.005063	0.031012	0.163268		0.010152	0	0
rps7	0	0	0		0	0	0		0	0	0		0	0	0		0	0	0
rps12	0.127434	0.14802	0.86093		0.072647	0.129773	0.559799		0.072647	0.129773	0.559799		0.090651	0.145566	0.622752		0.090651	0.145566	0.622752
ycf3	0	0.008683	0		0	0.017443	0		0	0.008683	0		0	0.008683	0		0	0.008683	0
ycf4	0.002365	0.023702	0.099801		0.004742	0.02364	0.200603		0.002365	0.023702	0.099801		0.00712	0.015707	0.45331		0.002368	0.007792	0.303865
ycf1	0.00376885	0.004399	0.856783		0.032094	0.047246	0.679289		0.031071	0.045367	0.684871		0.046073	0.058638	0.785712		0.031708	0.035298	0.898287
ycf2	0.00261666	0.004007	0.653001		0.002617	0.004677	0.559465		0.002617	0.004007	0.653001		0.00543	0.010058	0.539933		0.003371	0.003341	1.00906
