# Supplementary material for: Chloroplast genome features of Moricandia arvensis (Brassicaceae), a C3-C4 intermediate photosynthetic species
Source: PLoS One. 2021 Jul 8;16(7):e0254109. doi: 10.1371/journal.pone.0254109 (PMC8266105; doi:10.1371/journal.pone.0254109)
Supplement: S2 Table — (XLSX) [file pone.0254109.s002.xlsx]

## Sheet: S2 Table
S2 Table. List of the cp genome of 60 Brassicaceae species used for phylogenetic analysis
Latin Name	Genus	NCBI Accession
Aethionema grandiflorum	Aethionema	NC_009266.1
Alyssum desertorum	Alyssum	NC_034299.1
Arabidopsis cebennensis	Arabidopsis	NC_029335.1
Arabidopsis pedemontana	Arabidopsis	NC_029336.1
Arabidopsis arenicola	Arabidopsis	NC_030346.1
Arabidopsis croatica	Arabidopsis	NC_030347.1
Arabidopsis neglecta	Arabidopsis	NC_030348.1
Arabidopsis petrogena	Arabidopsis	NC_030349.1
Arabidopsis suecica	Arabidopsis	NC_030350.1
Arabidopsis umezawana	Arabidopsis	NC_030351.1
Arabis hirsuta	Arabis	NC_009268.1
Arabis flagellosa	Arabis	NC_037475.1
Barbarea verna	Barbarea	NC_009269.1
Biscutella baetica	Biscutella	NC_039952.1
Biscutella lyrata	Biscutella	NC_039953.1
Brassica juncea	Brassica	NC_028272.1
Brassica nigra	Brassica	NC_030450.1
Brassica rapa	Brassica	NC_040849.1
Brassica oleracea	Brassica	NC_041167.1
Braya humilis	Braya	NC_035515.1
Bunias erucago	Bunias	NC_036110.1
Bunias orientalis	Bunias	NC_036111.1
Cakile arabica	Cakile	NC_030775.1
Capsella grandiflora	Capsella	NC_028517.1
Cardamine impatiens	Cardamine	NC_026445.1
Cochlearia islandica	Cochlearia	NC_029254.1
Cochlearia pyrenaica	Cochlearia	NC_029331.1
Cochlearia tridactylites	Cochlearia	NC_029332.1
Cochlearia borzaeana	Cochlearia	NC_029253.1
Cardamine resedifolia	Cardamine	NC_026446.1
Cardamine amara	Cardamine	NC_036962.1
Cardamine oligosperma	Cardamine	NC_036963.1
Cardamine parviflora	Cardamine	NC_036964.1
Crucihimalaya wallichii	Crucihimalaya	NC_009271.1
Draba nemorosa	Draba	NC_009272.1
Draba oreades	Draba	NC_037760.1
Eutrema halophilum	Eutrema	NC_029378.1
Eutrema botschantzevii	Eutrema	NC_029379.1
Hesperis matronalis	Hesperis	NC_035511.1
Hesperis sylvestris	Hesperis	NC_035512.1
Lepidium virginicum	Lepidium	NC_009273.1
Lepidium sativum	Lepidium	NC_047178.1
Lepidium meyenii	Lepidium	NC_034363.1
Lobularia maritima	Lobularia	NC_009274.1
Lobularia libyca	Lobularia	NC_035513.1
Megacarpaea delavayi	Megacarpaea	NC_034360.1
Megadenia pygmaea	Megadenia	NC_034357.1
Orychophragmus taibaiensis	Orychophragmus	NC_033499.1
Orychophragmus hupehensis	Orychophragmus	NC_033500.1
Orychophragmus diffusus	Orychophragmus	NC_033498.1
Pachycladon enysii	Pachycladon	NC_018565.1
Pachycladon cheesemanii	Pachycladon	NC_021102.1
Pugionium dolabratum	Pugionium	NC_030515.1
Pugionium cornutum	Pugionium	NC_030516.1
Raphanus sativus	Raphanus	NC_024469.1
Ricotia aucheri	Ricotia	NC_039956.1
Ricotia carnosula	Ricotia	NC_039957.1
Ricotia cretica	Ricotia	NC_039958.1
Ricotia davisiana	Ricotia	NC_039959.1
Ricotia lunaria	Ricotia	NC_039961.1
