# Supplementary material for: Chloroplast genome features of Moricandia arvensis (Brassicaceae), a C3-C4 intermediate photosynthetic species
Source: PLoS One. 2021 Jul 8;16(7):e0254109. doi: 10.1371/journal.pone.0254109 (PMC8266105; doi:10.1371/journal.pone.0254109)
Supplement: S3 Table — (XLSX) [file pone.0254109.s003.xlsx]

## Sheet: S3 Table
S3 Table. List of the 66 shared genes used to construct the phylogenetic tree
	Number	Gene name	Number	Gene name
	1	psbB	34	accD
	2	ndhF	35	psaB
	3	petG	36	rps11
	4	ycf4	37	rps14
	5	rps18	38	psaI
	6	rpoB	39	ycf1
	7	psbA	40	rps4
	8	psaJ	41	atpE
	9	rpoC1	42	rpl16
	10	rps8	43	rps15
	11	rbcL	44	rpl20
	12	psbM	45	rpoA
	13	ndhG	46	ndhD
	14	rps19	47	psbH
	15	rpl2	48	rpoC2
	16	psbL	49	ndhA
	17	psaC	50	ndhI
	18	rps3	51	ndhH
	19	matK	52	atpB
	20	psbE	53	petD
	21	rpl14	54	psbC
	22	petA	55	ndhB
	23	rpl33	56	petB
	24	psaA	57	atpF
	25	rpl36	58	rps7
	26	ndhJ	59	rpl23
	27	psbK	60	psbD
	28	atpI	61	clpP
	29	psbF	62	rpl22
	30	rps2	63	ndhE
	31	rpl32	64	psbT
	32	atpH	65	ycf2
	33	psbN	66	ndhC
