# Supplementary material for: Chloroplast genome features of Moricandia arvensis (Brassicaceae), a C3-C4 intermediate photosynthetic species
Source: PLoS One. 2021 Jul 8;16(7):e0254109. doi: 10.1371/journal.pone.0254109 (PMC8266105; doi:10.1371/journal.pone.0254109)
Supplement: S4 Table — (XLSX) [file pone.0254109.s004.xlsx]

## Sheet: S4 Table
S4 Table. Summary of de novo sequencing of cp genome of Moricandia arvensis
Category	Items	Descriptions
PacBio Sequel Platform	Library Size (kb)	20
	Subreads Number	3530
	Subreads Bases (bp)	43706858
	Subreads N50 Length (bp)	13847
	Subreads N90 Length (bp)	11034
	Subreads Average Length (bp)	12382
	Cp-related subreads	187
Illumina HiSeq Platform	Library Size (bp)	450
	Raw data (Mb)	6834
	Clean data (Mb)	6543.7
	Clean data Q20(%)	98.46
	Cp-related reads (Mb)	482.3
	Cp genome coverage	3306
